# Supplementary material for: Selection of an Appropriate In Vitro Susceptibility Test for Assessing Anti-Pythium insidiosum Activity of Potassium Iodide, Triamcinolone Acetonide, Dimethyl Sulfoxide, and Ethanol
Source: J Fungi (Basel). 2022 Oct 24;8(11):1116. doi: 10.3390/jof8111116 (PMC9692648; doi:10.3390/jof8111116)
Supplement: Supplementary file 1 [file jof-08-01116-s001.zip]

Archive with 1 entries (1 files):
- jof-1930550-supplementary.pdf
